# Supplementary material for: TLR4 Overexpression Aggravates Bacterial Lipopolysaccharide-Induced Apoptosis via Excessive Autophagy and NF-κB/MAPK Signaling in Transgenic Mammal Models
Source: Cells. 2023 Jul 3;12(13):1769. doi: 10.3390/cells12131769 (PMC10340758; doi:10.3390/cells12131769)
Supplement: Supplementary file 1 [file cells-12-01769-s001.zip]

Archive with 1 entries (1 files):
- cells-2448556-supplementary.pdf
